# Supplementary material for: Diversity and Meta-Analysis of Microbial Differential Abundance in Nasal Metatranscriptomic Profiles of Asthma
Source: J Respir Biol Transl Med. Author manuscript; Available in PMC 2024 Dec 1. (PMC11600520; doi:10.70322/jrbtm.2024.10018)
Supplement: Supplementary Information [file NIHMS2034098-supplement-Supplementary_Information.zip › supplementary.xlsx]

## Sheet: Table S1
Table S1: Differentially abundant taxa (DATs) in GALA II study dataset, identified by DESEQ2 , related to Figure 4a
DAT	Log2Foldchange	Standard Error	Stat	p-value	Adjusted p-value
Chlorobaculum parvum	0.105	0.022	4.816	1.46e-06	0.000114
Staphylococcus aureus	0.118	0.026	4.542	5.56e-06	0.00018
Bdellovibrio bacteriovorus	0.675	0.15	4.495	6.94e-06	0.00018
Actinoplanes sp. L3-i22	0.686	0.157	4.373	1.22e-05	0.000239
Streptomyces lydicus	1.041	0.261	3.991	6.59e-05	0.00103
Cutibacterium acnes	0.555	0.152	3.661	0.000252	0.00327
Actinomadura sp. NAK00032	0.812	0.231	3.517	0.000436	0.00486
Yersinia enterocolitica	-0.049	0.014	-3.402	0.000668	0.00652
Mesorhizobium sp. NZP2077	-0.091	0.029	-3.098	0.00195	0.0169
Vibrio anguillarum	0.09	0.03	2.998	0.00271	0.0176
Pseudomonas sp. CIP-10	-0.071	0.023	-3.053	0.00227	0.0176
Actinocatenispora thailandica	0.69	0.229	3.012	0.00259	0.0176
Mycobacterium canettii	0.029	0.01	2.887	0.00389	0.0233
Acinetobacter baumannii	-0.292	0.106	-2.761	0.00576	0.0321
Arthrobacter agilis	0.19	0.071	2.672	0.00754	0.0335
Staphylococcus pseudintermedius	0.047	0.017	2.705	0.00682	0.0335
Pseudomonas sp. BT-42-2	0.051	0.019	2.68	0.00735	0.0335
Rhizobium sp. BT-175	-0.063	0.024	-2.645	0.00817	0.0335
Mesorhizobium sp. 8	0.579	0.219	2.65	0.00804	0.0335
Sphingomonas sp. NIBR 02145	0.401	0.157	2.548	0.0108	0.0422
a) Model trained on asthma status
b) DESEQ2 Comparison made between asthmatic and non-asthmatic participants
c) Negative values represent a lower abundance in asthmatics

## Sheet: Table S2
Table S2: Differentially abundant taxa (DATs) in CAAPA study dataset, identified by DESEQ2 , related to Figure 4b
DAT	Log2Foldchange	Standard Error	Stat	p-value	Adjusted p-value
Bdellovibrio bacteriovorus	-1.71	0.266	-6.436	1.223e-10	5.869e-09
Pseudomonas sp. CIP-10	-0.61	0.101	-6.002	1.944e-09	4.665e-08
Cutibacterium granulosum	-0.86	0.222	-3.865	0.0001113	0.001781
Priestia megaterium	-0.59	0.167	-3.56	0.0003713	0.004456
Clostridium botulinum	-0.34	0.105	-3.285	0.001021	0.009799
Pasteurella multocida	-0.31	0.099	-3.112	0.001857	0.01485
Serratia grimesii	-0.43	0.146	-2.91	0.003615	0.02479
Escherichia coli	0.38	0.133	2.86	0.004238	0.02543
Cutibacterium acnes	-0.39	0.142	-2.724	0.006459	0.03445
a) Model trained on asthma status
b) DESEQ2 Comparison made between asthmatic and non-asthmatic participants
c) Negative values represent a lower abundance in asthmatics

## Sheet: Table S3
Table S3: Differentially abundant taxa (DATs) in meta-analysis of GALA II and CAAPA study datasets, related to Figure 4c, Figure 4d
DAT	Log2FoldChange (GALA II)	Log2FoldChange (CAAPA)	Standard Error (GALA II)	Standard Error (CAAPA)	p-value (GALA II)	p-value (CAAPA)	Combined Log2FoldChange	Combined Standard Error	Combined p-value	Combined Adjusted p-value
Staphylococcus aureus	0.118	0.051	0.026	0.174	5.563e-06	0.7703	0.117	0.026	5.746e-06	0.0002241
Pseudomonas sp. CIP-10	-0.071	-0.605	0.023	0.101	0.002265	1.944e-09	-0.098	0.023	1.549e-05	0.0003021
Escherichia coli	0.272	0.38	0.114	0.133	0.01687	0.004238	0.318	0.087	0.0002373	0.003085
Mycobacterium canettii	0.029	0.143	0.01	0.057	0.003889	0.0123	0.033	0.01	0.001039	0.00675
Priestia megaterium	-0.185	-0.595	0.11	0.167	0.09194	0.0003713	-0.309	0.092	0.0007679	0.00675
Yersinia enterocolitica	-0.049	0.078	0.014	0.118	0.0006683	0.5044	-0.047	0.014	0.000982	0.00675
Pseudomonas sp. BT-42-2	0.051	0.077	0.019	0.06	0.007351	0.1961	0.053	0.018	0.003228	0.01799
Staphylococcus pseudintermedius	0.047	0.151	0.017	0.117	0.006824	0.1939	0.049	0.017	0.004155	0.01801
Vibrio anguillarum	0.09	0.023	0.03	0.076	0.002713	0.7643	0.081	0.028	0.00375	0.01801
Clostridioides difficile	-0.368	-0.272	0.15	0.188	0.01392	0.1481	-0.331	0.117	0.004731	0.01845
Mycobacterium tuberculosis	0.045	0.092	0.019	0.1	0.01571	0.3563	0.047	0.018	0.01093	0.03876
a) Model trained on asthma status
b) DESEQ2 Comparison made between asthmatic and non-asthmatic participants
c) Negative values represent a lower abundance in asthmatics
